# Supplementary material for: A metagenomic study of DNA viruses from samples of local varieties of common bean in Kenya
Source: PeerJ. 2019 Mar 15;7:e6465. doi: 10.7717/peerj.6465 (PMC6422016; doi:10.7717/peerj.6465)
Supplement: Supplemental Information 2 — Pairwise comparison of the amino acids sequence alignment of the Pelargonium vein-banding virus (PVBV). [file peerj-07-6465-s002.xlsx]

## Sheet: pelargrona vein banding_sequenc
Fig S2:Pairwise comparison of the amino acids sequence alignment of the Pelargonium vein banding virus (PVBV)
	SRF019_SRR7264534	NP_569153.1_CMBV	ACE76864.1_CMBV	YP_009130664.1_TaBV	YP_009140788_GRBaV:	YP_006273075.1_FBaV-1	ANK58542.1_FBaV-1	ATV81254.1_Grape	YP_001036293.1_DBSNV	ATW01249.1_DBSNV	AHG32725.1_DBSNV	YP_009002585.1_HBV	YP_009113237.2_MBV-1	ATZ69526.1_CSSV	ATZ69522.1_CSSV	YP_003208050.1_PVBV	YP_009229919.1_BVF	YP_009408594.1_Jujude	YP_610965.1_DrMV	ABR01170.1_Lucky	YP_009121747.1_YNMoV	YP_009345075_CCYVB	ASG91874.1_CCYVB	AVT44083.1_CaYMV	API68654.1_CaYMV	YP_009259698.1_CaYMV	YP_003284237.1_ScBV	YP_009116631.1_RYNV	AEE39279.1_GVBaV	AEE39276.1_GVBaV	AIY62341.1_GVCV	AVA17853.1_BLRD	YP_002321513.1_BsCVBV	YP_009041481.1_PYMAV0	YP_009352866.1_WBV
SRF019_MK014483
NP_569153.1_CMBV	60.9
ACE76864.1_CMBV	60.9	97.8
YP_009130664.1_TaBV	64.1	71.8	72
YP_009140788_GRBaV:	63.5	71.8	71.8	69.9
YP_006273075.1_FBaV-1	64.9	70.2	70.4	70.4	90.6
ANK58542.1_FBaV-1	64.3	70.2	70.4	69.9	90.3	98.7
ATV81254.1_Grape	66.2	72.8	72.6	72	81.7	82.3	82.3
YP_001036293.1_DBSNV	64.9	68.8	69.6	69.1	69.4	67.7	67.2	69.6
ATW01249.1_DBSNV	64.1	70.7	70.7	70.2	71.5	71.5	71	71.5	88.4
AHG32725.1_DBSNV	64.1	70.4	70.4	70.4	71.2	71.8	71.2	71.8	89	98.1
YP_009002585.1_HBV	61.4	72.3	72.3	67.5	72.6	72.3	72	72.3	69.9	71.2	70.4
YP_009113237.2_MBV-1	59	66.7	65.3	63.4	66.7	66.7	66.1	66.9	65.3	65.9	65.6	68.5
ATZ69526.1_CSSV	60.9	67.2	67.2	63.2	67.5	65.9	65.3	67.5	66.9	68	68.3	65.9	74.2
ATZ69522.1_CSSV	60.6	67.2	67.2	63.2	67.5	65.9	65.3	67.5	67.2	68.3	68.5	65.9	73.9	99.5
YP_003208050.1_PVBV	70.5	66.7	66.7	67.7	70.7	69.4	68.8	71	68.3	68	68	66.7	61.8	64.8	64.8
YP_009229919.1_BVF	68.6	68.5	67.5	68.3	71.8	69.1	68.5	70.7	69.1	69.6	69.9	66.4	63.7	64.5	64.5	73.9
YP_009408594.1_Jujude	66.8	64.8	63.7	65.1	68.3	69.6	69.1	71.2	67.5	69.4	69.4	64.2	65.6	62.9	62.9	69.6	73.1
YP_610965.1_DrMV	65.4	63.4	63.7	68	66.1	64.8	64.8	66.9	66.1	66.1	66.7	62.9	58.1	62.1	62.1	71.8	68.8	65.9
ABR01170.1_Lucky	65.1	63.2	63.4	67.7	65.9	64.5	64.5	66.7	65.9	65.9	66.4	62.4	57.8	61.8	61.8	71.5	68.5	65.6	98.7
YP_009121747.1_YNMoV	64.7	64.6	63.8	63	70	67.8	67.5	68.1	65.4	67	67.5	66.5	64.6	63.2	63.5	70.5	72.9	69.4	67	66.7
YP_009345075_CCYVB	66.2	63.4	63.2	66.4	66.9	66.4	65.9	68.5	65.6	63.7	64	62.6	61	61	61	68.5	70.7	67.2	67.2	66.9	65.1
ASG91874.1_CCYVB	62.7	68.3	68.3	64.8	68	68.8	68.3	67.7	65.9	65.1	65.3	71.2	64	64.2	64.2	63.4	66.1	62.9	59.1	58.6	62.2	62.6
AVT44083.1_CaYMV	60.9	64.5	64	67.5	67.7	67.5	66.9	66.4	66.9	67.5	66.9	67.2	61	62.9	62.9	65.3	68	63.7	62.9	62.4	63.5	62.6	61.6
API68654.1_CaYMV	60.3	65.1	64.5	68	68.5	68.5	68	66.9	66.7	67.7	67.2	67.7	61.6	63.4	63.4	65.6	67.7	64	62.9	62.4	64	63.2	62.6	97.8
YP_009259698.1_CaYMV	61.9	65.3	64.8	66.4	67.5	67.7	67.5	67.5	65.6	66.9	66.9	66.9	63.2	62.6	62.6	67.2	68.5	64.5	63.7	63.2	63.8	64.8	62.1	83.3	83.6
YP_003284237.1_ScBV	62.7	65.3	64.8	67.5	68.5	67.2	66.7	69.1	69.1	68	68.8	67.7	62.6	65.3	65.3	67.5	69.9	64.8	65.6	65.1	64	65.9	63.4	82.8	82.8	82
YP_009116631.1_RYNV	61.9	62.6	62.9	63.7	63.2	62.4	62.1	62.4	59.9	61.8	61.6	61.8	59.7	59.9	59.9	64.5	68.3	61.3	60.5	60.2	63.5	63.2	63.4	61.6	61.8	61	61.3
AEE39279.1_GVBaV	59.8	59.1	59.1	60.5	61.8	61.6	61.3	63.2	62.6	61.8	61.8	61.8	62.1	58.9	58.9	64	67.5	62.6	59.7	59.7	64.6	64.5	58.6	60.2	59.9	60.2	62.9	73.9
AEE39276.1_GVBaV	60.1	58.9	58.9	60.8	61.6	61.8	61.6	62.9	62.4	61.6	61.6	61.6	61.8	58.6	58.6	63.7	67.2	62.6	59.4	59.4	64.6	64.2	58.9	60.5	60.2	60.5	62.6	74.2	99.7
AIY62341.1_GVCV	57.6	61	61.3	62.1	63.4	64.5	64.2	65.3	62.6	63.2	63.4	63.7	62.6	62.9	63.2	64	66.9	63.4	62.1	62.1	66.2	64.2	61.6	60.8	61.6	61.3	60.8	69.9	69.6	69.4
AVA17853.1_BLRD	63.3	62.6	63.2	65.9	65.3	66.4	65.9	65.3	63.4	62.1	62.1	62.6	60.8	63.4	63.2	69.9	69.4	63.2	63.7	63.4	66.2	65.1	61.6	64.8	65.3	62.9	64.5	68.3	65.6	65.9	68
YP_002321513.1_BsCVBV	61.7	61.3	60.5	62.6	64.2	64.2	64	66.1	63.2	62.9	62.9	63.4	62.4	61.8	61.8	66.1	69.9	68.3	62.9	62.6	67.8	61.3	58.1	60.8	61.3	60.2	61.6	60.5	62.9	62.6	62.1	64.5
YP_009041481.1_PYMAV0	59.8	63.7	63.2	62.6	63.4	61.6	61.3	61.8	65.3	65.9	66.4	63.2	57.5	59.7	59.7	65.9	69.1	62.4	64.2	63.7	65.1	61.8	59.9	61.3	61.8	61	62.4	65.6	65.6	65.3	63.7	67.5	61.6
YP_009352866.1_WBV	60.3	62.9	62.1	62.9	62.6	64	63.7	62.4	64.5	64.8	65.1	63.4	56.2	60.2	60.2	65.9	68	63.2	65.3	65.1	64.6	62.4	60.5	59.9	60.5	60.5	61.6	63.7	64	63.7	64.5	68.3	63.7	85.8
