# Supplementary material for: A metagenomic study of DNA viruses from samples of local varieties of common bean in Kenya
Source: PeerJ. 2019 Mar 15;7:e6465. doi: 10.7717/peerj.6465 (PMC6422016; doi:10.7717/peerj.6465)
Supplement: Supplemental Information 4 — Pairwise comparison of the amino acids sequence alignment of the Bean common mosaic necrosis virus. [file peerj-07-6465-s004.xls]

## Sheet: BCMNV_sequences_Fig. S4-BCMNV.c
Fig S4: Pairwise comparison of the amino acids sequence alignment of the Bean common mosaic necrosis virus
	AVI44940.1_Kenya_BCMNV	AVI44933.1_Kenya_BCMNV	SRF35_Kenya_BCMNV	ARI46489.1_USA_BCMNV	ANO46357.1_East Timor_BCMNV	AVI44932.1_Kenya_BCMNV	AVI44936.1_Kenya_BCMNV	AVI44935.1_Kenya_BCMNV	AVI44937.1_Kenya_BCMNV	AVI44934.1_Kenya_BCMNV	ADR80232.1_USA_BCMNV	ARI46490.1_USA_BCMNV	ARI46491.1_USA_BCMNV	AVI44928.1_Kenya_BCMNV	AVI44931.1_Kenya_BCMNV	NP_660175.1_USA	AAP38183.1_USA	AAN27999.1_USA	CDK12644.1_Lab isolate	AAW50598.1_USA	AVI44930.1_Kenya	ADR80233.1_USA	ADR80231.1_USA
AVI44940.1_Kenya_BCMNV
AVI44933.1_Kenya_BCMNV	100
SRF35_MK014482_Kenya_BCMNV	100	100
ARI46489.1_USA_BCMNV	99.7	99.7	99.7
ANO46357.1_East Timor_BCMNV	99.7	99.7	99.7	100
AVI44932.1_Kenya_BCMNV	99.7	99.7	99.7	100	100
AVI44936.1_Kenya_BCMNV	99.7	99.7	99.7	100	100	100
AVI44935.1_Kenya_BCMNV	99.7	99.7	99.7	100	100	100	100
AVI44937.1_Kenya_BCMNV	99.3	99.3	99.3	99.7	99.7	99.7	99.7	99.7
AVI44934.1_Kenya_BCMNV	99.7	99.7	99.7	99.3	99.3	99.3	99.3	99.3	99
ADR80232.1_USA_BCMNV	98.7	98.7	98.7	99	99	99	99	99	99.3	98.3
ARI46490.1_USA_BCMNV	98.7	98.7	98.7	99	99	99	99	99	99.3	98.3	98.7
ARI46491.1_USA_BCMNV	98.7	98.7	98.7	99	99	99	99	99	99.3	98.3	98.7	100
AVI44928.1_Kenya_BCMNV	98.7	98.7	98.7	99	99	99	99	99	99.3	98.3	98.7	100	100
AVI44931.1_Kenya_BCMNV	98.3	98.3	98.3	98.7	98.7	98.7	98.7	98.7	99	98	98.3	99.7	99.7	99.7
NP_660175.1_USA	98	98	98	98.3	98.3	98.3	98.3	98.3	98.7	97.7	98	99.3	99.3	99.3	99
AAP38183.1_USA	98	98	98	98.3	98.3	98.3	98.3	98.3	98.7	97.7	98	99.3	99.3	99.3	99	100
AAN27999.1_USA	98	98	98	98.3	98.3	98.3	98.3	98.3	98.7	97.7	98	99.3	99.3	99.3	99	100	100
CDK12644.1_Lab isolate	97.7	97.7	97.7	98	98	98	98	98	98.3	97.4	97.7	99	99	99	98.7	99.7	99.7	99.7
AAW50598.1_USA	97.7	97.7	97.7	98	98	98	98	98	98.3	97.4	97.7	99	99	99	98.7	99.7	99.7	99.7	99.3
AVI44930.1_Kenya	98.3	98.3	98.3	98.7	98.7	98.7	98.7	98.7	99	98	98.3	99.7	99.7	99.7	99.3	99	99	99	98.7	98.7
ADR80233.1_USA	98.3	98.3	98.3	98.7	98.7	98.7	98.7	98.7	99	98	98.3	99.7	99.7	99.7	99.3	99	99	99	98.7	98.7	99.3
ADR80231.1_USA	97.4	97.4	97.4	97.7	97.7	97.7	97.7	97.7	98	97	97.4	98.7	98.7	98.7	98.3	99.3	99.3	99.3	99.7	99	98.3	98.3
